# Supplementary material for: Large scale newborn deafness genetic screening of 142,417 neonates in Wuhan, China
Source: PLoS One. 2018 Apr 10;13(4):e0195740. doi: 10.1371/journal.pone.0195740 (PMC5892933; doi:10.1371/journal.pone.0195740)
Supplement: S1 Table — (XLSX) [file pone.0195740.s001.xlsx]

## Sheet: 142417 data
Screening ID	genotype of SLC26A4 c.919-2A>G	genotype of m.1555A>G	genotype of GJB2 c.235delC	genotype of m.1494C>T
0505001	AA	A	CC	C
0505002	AA	A	CC	C
0505003	AA	A	CC	C
0505004	AA	A	CC	C
0505005	AA	A	CC	C
0505006	AA	A	CC	C
0505007	AA	A	CC	C
0505008	AA	A	CC	C
0505009	AA	A	CC	C
0505010	AA	A	CC	C
0505011	AA	A	CC	C
0505012	AA	A	CC	C
0505013	AA	A	CC	C
0505014	AA	A	CC	C
0505015	AA	A	CC	C
0505016	AA	A	CC	C
0505017	AA	A	CC	C
0505018	AA	A	CC	C
0505019	AA	A	CC	C
0505020	AA	A	CC	C
0505021	AA	A	CC	C
0505022	AA	A	CC	C
0505023	AA	A	CC	C
0505024	AA	A	CC	C
0505025	AA	A	CC	C
0505026	AA	A	CC	C
0505027	AA	A	CC	C
0505028	AA	A	CC	C
0505029	AA	A	CC	C
0505030	AA	A	CC	C
0505031	AA	A	CC	C
0505032	AA	A	CC	C
0505033	AA	A	CC	C
0505034	AA	A	C/-	C
0505035	AA	A	CC	C
0505036	AA	A	CC	C
0505037	AA	A	CC	C
0505038	AA	A	CC	C
0505039	AA	A	CC	C
0505040	AA	A	CC	C
0505041	AA	A	CC	C
0505042	AA	A	CC	C
0505043	AA	A	CC	C
0505044	AA	A	CC	C
0505045	AA	A	CC	C
0505046	AA	A	CC	C
0505047	AA	A	CC	C
0505048	AA	A	CC	C
0505049	AA	A	CC	C
0505050	AA	A	CC	C
0505051	AA	A	CC	C
0505052	AA	A	CC	C
0505053	AA	A	CC	C
0505054	AA	A	CC	C
0505055	AA	A	CC	C
0505056	AA	A	CC	C
0505057	AA	A	CC	C
0505058	AA	A	CC	C
0505059	AA	A	CC	C
0505060	AA	A	CC	C
0505061	AA	A	CC	C
0505062	AA	A	CC	C
0505063	AA	A	CC	C
0505064	AA	A	CC	C
0505065	AA	A	CC	C
0505066	AA	A	CC	C
0505067	AA	A	CC	C
0505068	AA	A	CC	C
0505068	AA	A	CC	C
0505070	AA	A	CC	C
0505071	AA	A	CC	C
0505072	AA	A	CC	C
0505073	AA	A	CC	C
0505074	AA	A	CC	C
0505075	AA	A	CC	C
0505076	AA	A	CC	C
0505077	AA	A	CC	C
0505078	AA	A	CC	C
0505079	AA	A	CC	C
0505080	AA	A	CC	C
0505081	AA	A	CC	C
0505082	AA	A	CC	C
0505083	AA	A	CC	C
0505084	AA	A	CC	C
0505085	AA	A	CC	C
0505086	AA	A	CC	C
0505087	AA	A	CC	C
0505088	AA	A	CC	C
0505089	AA	A	CC	C
0505090	AA	A	CC	C
0505091	AA	A	CC	C
0505092	AA	A	CC	C
0505093	AA	A	CC	C
0505094	AA	A	CC	C
0505095	AA	A	CC	C
0505096	AA	A	CC	C
0505097	AA	A	CC	C
0505098	AA	A	CC	C
0505099	AA	A	CC	C
0505100	AA	A	CC	C
0505101	AA	A	CC	C
0505102	AA	A	CC	C
0505103	AA	A	CC	C
0505104	AA	A	CC	C
0505105	AA	A	CC	C
0505106	AA	A	CC	C
0505107	AA	A	CC	C
0505108	AA	A	CC	C
0505109	AA	A	CC	C
0505110	AA	A	CC	C
0505111	AA	A	CC	C
0505112	AA	A	CC	C
0505113	AA	A	CC	C
0505114	AA	A	CC	C
0505115	AA	A	CC	C
0505116	AA	A	CC	C
0505117	AA	A	CC	C
0505118	AA	A	CC	C
0505119	AA	A	CC	C
0505120	AA	A	CC	C
0505121	AA	A	CC	C
0505122	AA	A	CC	C
0508123	AA	A	CC	C
0508124	AA	A	CC	C
0508125	AA	A	CC	C
0508126	AA	A	CC	C
0508127	AA	A	CC	C
0508128	AA	A	CC	C
0508129	AA	A	CC	C
0508130	AA	A	CC	C
0508131	AA	A	CC	C
0508132	AA	A	CC	C
0508133	AA	A	CC	C
0508134	AA	A	CC	C
0508135	AA	A	CC	C
0508136	AA	A	CC	C
0508137	AA	A	CC	C
0508138	AA	A	CC	C
0508139	AA	A	CC	C
0508140	AA	A	CC	C
0508141	AA	A	CC	C
0508142	AA	A	CC	C
0508143	AA	A	CC	C
0508144	AA	A	CC	C
0508145	AA	A	CC	C
0508146	AA	A	CC	C
0508147	AA	A	CC	C
0508148	AA	A	CC	C
0508149	AA	A	CC	C
0508150	AA	A	CC	C
0508151	AA	A	CC	C
0508152	AA	A	CC	C
0508153	AA	A	CC	C
0508154	AA	A	CC	C
0508155	AA	A	CC	C
0508156	AA	A	CC	C
0508158	AA	A	CC	C
0508159	AA	A	CC	C
0508160	AA	A	CC	C
0508161	AA	A	CC	C
0508162	AA	A	CC	C
0508163	AA	A	CC	C
0508164	AA	A	CC	C
0508165	AA	A	CC	C
0508166	AA	A	CC	C
0508167	AA	A	CC	C
0508168	AA	A	CC	C
0508169	AA	A	CC	C
0508170	AA	A	CC	C
0508172	AA	A	CC	C
0508173	AA	A	CC	C
0508174	AA	A	CC	C
0508175	AA	A	CC	C
0508176	AA	A	CC	C
0508177	AA	A	CC	C
0508178	AA	A	CC	C
0508179	AA	A	CC	C
0508180	AA	A	CC	C
0508181	AA	A	CC	C
0508182	AA	A	CC	C
0508183	AA	A	CC	C
0508184	AA	A	CC	C
0508185	AA	A	CC	C
0508186	AA	A	CC	C
0508187	AA	A	CC	C
0508188	AA	A	CC	C
0508189	AA	A	CC	C
0508190	AA	A	CC	C
0508191	AA	A	CC	C
0508192	AA	A	CC	C
0508193	AA	A	CC	C
0508194	AA	A	CC	C
0508195	AA	A	CC	C
0508196	AA	A	CC	C
0508197	AA	A	CC	C
0508198	AA	A	CC	C
0508199	AA	A	CC	C
0508200	AA	A	CC	C
0508201	AA	A	CC	C
0508202	AA	A	CC	C
0508203	AA	A	CC	C
0508204	AA	A	CC	C
0508205	AA	A	CC	C
0508206	AA	A	CC	C
0508207	AA	A	CC	C
0508208	AA	A	CC	C
0508209	AA	A	CC	C
0508210	AA	A	CC	C
0508211	AA	A	CC	C
0508212	AA	A	CC	C
0508213	AA	A	CC	C
0508214	AA	A	CC	C
0508215	AA	A	CC	C
0508216	AA	A	CC	C
0508217	AA	A	CC	C
0508218	AA	A	CC	C
0508219	AA	A	CC	C
0508220	AA	A	CC	C
0508221	AA	A	CC	C
0508222	AA	A	CC	C
0508223	AA	A	CC	C
0508224	AA	A	CC	C
0508225	AA	A	CC	C
0508226	AA	A	CC	C
0508227	AA	A	CC	C
0508228	AA	A	CC	C
0508229	AA	A	CC	C
0508230	AA	A	CC	C
0508232	AA	A	CC	C
0508233	AA	A	CC	C
0508234	AA	A	CC	C
0508235	AA	A	CC	C
0508236	AA	A	CC	C
0508237	AA	A	CC	C
0508238	AA	A	CC	C
0508239	AA	A	CC	C
0508240	AA	A	CC	C
0508241	AA	A	CC	C
0508242	AA	A	CC	C
0508243	AA	A	CC	C
0508244	AA	A	CC	C
0508245	AA	A	CC	C
0508246	AA	A	CC	C
0508247	AA	A	CC	C
0508248	AA	A	CC	C
0508249	AA	A	CC	C
0508250	AA	A	CC	C
0508251	AA	A	CC	C
0508252	AA	A	CC	C
0508253	AA	A	CC	C
0508254	AA	A	CC	C
0508255	AA	A	CC	C
0508256	AA	A	CC	C
0508257	AA	A	CC	C
0508258	AA	A	CC	C
0508259	AA	A	CC	C
0508260	AA	A	CC	C
0508261	AA	A	CC	C
0508262	AA	A	CC	C
0508263	AA	A	CC	C
0508264	AA	A	CC	C
0508265	AA	A	CC	C
0508266	AA	A	CC	C
0513267	AA	A	CC	C
0513268	AA	A	CC	C
0513269	AA	A	CC	C
0513270	AA	A	CC	C
0513271	AA	A	CC	C
0513272	AA	A	CC	C
0513273	AA	A	CC	C
0513274	AA	A	CC	C
0513275	AA	A	CC	C
0513276	AA	A	CC	C
0513277	AA	A	CC	C
0513278	AA	A	CC	C
0513279	AA	A	CC	C
0513280	AA	A	CC	C
0513281	AA	A	CC	C
0513282	AA	A	CC	C
0513283	AA	A	CC	C
0513284	AA	A	CC	C
0513285	AA	A	CC	C
0513286	AA	A	CC	C
0513287	AA	A	CC	C
0513288	AA	A	CC	C
0513289	AA	A	CC	C
0513290	AA	A	CC	C
0513291	AA	A	CC	C
0513292	AA	A	CC	C
0513293	AA	A	CC	C
0513294	AA	A	CC	C
0513295	AA	A	CC	C
0513296	AA	A	CC	C
0513297	AA	A	CC	C
0513298	AA	A	CC	C
0513299	AA	A	CC	C
0513300	AA	A	CC	C
0513301	AA	A	CC	C
0513302	AA	A	CC	C
0513303	AA	A	CC	C
0513304	AA	A	CC	C
0513305	AA	A	CC	C
0513306	AA	A	CC	C
0513307	AA	A	CC	C
0513308	AA	A	CC	C
0513309	AA	A	CC	C
0513310	AA	A	CC	C
0513311	AA	A	CC	C
0513312	AA	A	CC	C
0513313	AA	A	CC	C
0513314	AA	A	CC	C
0513315	AA	A	CC	C
0513316	AA	A	CC	C
0513317	AA	A	CC	C
0513319	AA	A	CC	C
0513320	AA	A	CC	C
0513321	AA	A	CC	C
0513322	AA	A	CC	C
0513323	AA	A	CC	C
0513324	AA	A	CC	C
0513325	AA	A	CC	C
0513326	AA	A	CC	C
0513327	AA	A	CC	C
0513328	AA	A	CC	C
0513329	AA	A	CC	C
0513330	AA	A	CC	C
0513331	AA	A	CC	C
0513332	AA	A	CC	C
0513333	AA	A	CC	C
0513334	AA	A	CC	C
0513335	AA	A	CC	C
0513336	AA	A	CC	C
0513337	AA	A	CC	C
0513338	AA	A	CC	C
0513339	AA	A	CC	C
0513340	AA	A	CC	C
0513341	AA	A	CC	C
0513342	AA	A	CC	C
0513343	AA	A	CC	C
0513344	AA	A	CC	C
0513345	AA	A	CC	C
0513346	AA	A	CC	C
0513347	AA	A	CC	C
0513348	AA	A	CC	C
0513349	AA	A	CC	C
0513350	AA	A	CC	C
0513351	AA	A	CC	C
0513352	AA	A	CC	C
0513353	AA	A	CC	C
0513354	AA	A	CC	C
0513355	AA	A	CC	C
0513356	AA	A	CC	C
0513357	AA	A	CC	C
0513358	AA	A	CC	C
0513359	AA	A	CC	C
0513360	AA	A	CC	C
0513361	AA	A	CC	C
0513362	AA	A	CC	C
0513363	AA	A	CC	C
0513364	AA	A	CC	C
0513365	AA	A	CC	C
0513366	AA	A	CC	C
0513367	AA	A	CC	C
0513368	AA	A	CC	C
0513369	AA	A	CC	C
0513370	AA	A	CC	C
0513371	AA	A	CC	C
0513372	AA	A	CC	C
0513373	AA	A	CC	C
0513374	AA	A	CC	C
0513375	AA	A	CC	C
0513376	AA	A	CC	C
0513377	AA	A	CC	C
0513378	AA	A	CC	C
0513379	AA	A	CC	C
0513380	AA	A	CC	C
0513381	AA	A	CC	C
0513382	AA	A	CC	C
0513383	AA	A	CC	C
0513384	AA	A	CC	C
0513385	AA	A	CC	C
0513386	AA	A	CC	C
0513387	AA	A	CC	C
0513388	AA	A	CC	C
0513389	AA	A	CC	C
0513390	AA	A	CC	C
0513391	AA	A	CC	C
0513392	AA	A	CC	C
0513393	AA	A	CC	C
0513394	AA	A	CC	C
0513395	AA	A	CC	C
0513396	AA	A	CC	C
0513397	AA	A	CC	C
0513398	AA	A	CC	C
0513399	AA	A	CC	C
0513400	AA	A	CC	C
0513401	AA	A	CC	C
0513402	AA	A	CC	C
0513403	AA	A	CC	C
0513404	AA	A	CC	C
0513405	AA	A	CC	C
0513406	AA	A	CC	C
0513407	AA	A	CC	C
0513408	AA	A	CC	C
0513409	AA	A	CC	C
0513410	AA	A	CC	C
0513411	AA	A	CC	C
0513412	AA	A	CC	C
0513413	AA	A	CC	C
0513414	AA	A	CC	C
0513415	AA	A	CC	C
0513416	AA	A	CC	C
0513417	AA	A	CC	C
0513418	AA	A	CC	C
0513419	AA	A	CC	C
0513420	AA	A	CC	C
0513421	AA	A	CC	C
0513422	AA	A	CC	C
0513423	AA	A	CC	C
0513424	AA	A	CC	C
0513425	AA	A	CC	C
0513426	AA	A	CC	C
0513427	AA	A	CC	C
0513428	AA	A	CC	C
0513429	AA	A	CC	C
0513430	AA	A	CC	C
0513431	AA	A	CC	C
0513432	AA	A	CC	C
0513433	AA	A	CC	C
0513434	AA	A	CC	C
0513435	AA	A	CC	C
0513436	AA	A	CC	C
0513437	AA	A	CC	C
0513438	AA	A	CC	C
0513439	AA	A	CC	C
0513440	AA	A	CC	C
0513441	AA	A	CC	C
0513442	AA	A	CC	C
0513443	AA	A	CC	C
0513444	AA	A	CC	C
0513445	AA	A	CC	C
0513446	AA	A	CC	C
0513447	AA	A	CC	C
0513448	AA	A	CC	C
0513449	AA	A	CC	C
0513450	AA	A	CC	C
0513451	AA	A	CC	C
0513452	AA	A	CC	C
0513453	AA	A	CC	C
0513454	AA	A	CC	C
0513455	AA	A	CC	C
0513456	AA	A	CC	C
0513457	AA	A	CC	C
0513458	AA	A	CC	C
0513459	AA	A	CC	C
0513460	AA	A	CC	C
0513461	AA	A	CC	C
0513462	AA	A	CC	C
0513463	AA	A	CC	C
0513464	AA	A	CC	C
0513465	AA	A	CC	C
0513466	AA	A	CC	C
0513467	AA	A	CC	C
0513468	AA	A	CC	C
0513469	AA	A	CC	C
0513470	AA	A	CC	C
0513471	AA	A	CC	C
0513472	AA	A	CC	C
0513473	AA	A	CC	C
0513474	AA	A	CC	C
0513475	AA	A	CC	C
0513476	AA	A	CC	C
0513477	AA	A	CC	C
0513479	AA	A	CC	C
0513480	AA	A	CC	C
0513481	AA	A	CC	C
0513482	AA	A	CC	C
0513483	AA	A	CC	C
0513484	AA	A	CC	C
0513485	AA	A	CC	C
0513486	AA	A	CC	C
0513487	AA	A	CC	C
0513488	AA	A	CC	C
0513489	AA	A	CC	C
0513490	AA	A	CC	C
0513491	AA	A	CC	C
0516492	AA	A	CC	C
0516493	AA	A	CC	C
0516495	AA	A	CC	C
0516496	AA	A	CC	C
0516497	AA	A	CC	C
0516498	AA	A	CC	C
0516499	AA	A	CC	C
0516500	AA	A	CC	C
0526501	AA	A	CC	C
0516502	AA	A	CC	C
0516503	AA	A	CC	C
0516504	AA	A	CC	C
0516505	AA	A	CC	C
0516506	AA	A	CC	C
0516507	AA	A	CC	C
0516508	AA	A	CC	C
0516509	AA	A	CC	C
0516510	AA	A	CC	C
0516511	AA	A	CC	C
0516512	AA	A	CC	C
0516513	AA	A	CC	C
0516514	AA	A	CC	C
0516515	AA	A	CC	C
0516516	AA	A	CC	C
0516517	AA	A	CC	C
0516518	AA	A	CC	C
0516519	AA	A	CC	C
0516520	AA	A	CC	C
0516521	AA	A	CC	C
0516522	AA	A	CC	C
0516523	AA	A	CC	C
0516524	AA	A	CC	C
0516525	AA	A	CC	C
0516526	AA	A	CC	C
0516527	AA	A	CC	C
0516528	AA	A	CC	C
0516529	AA	A	CC	C
0516530	AA	A	CC	C
0516531	AA	A	CC	C
0516532	AA	A	CC	C
0516533	AA	A	CC	C
0516534	AA	A	CC	C
0516535	AA	A	CC	C
0516536	AA	A	CC	C
0516537	AA	A	CC	C
0516538	AA	A	CC	C
0516539	AA	A	CC	C
0516540	AA	A	CC	C
0516541	AA	A	CC	C
0516542	AA	A	CC	C
0516543	AA	A	CC	C
0516544	AA	A	CC	C
0516545	AA	A	CC	C
0516546	AA	A	CC	C
0516547	AA	A	CC	C
0516548	AA	A	CC	C
0516549	AA	A	CC	C
0516550	AA	A	CC	C
0516551	AA	A	CC	C
0516552	AA	A	CC	C
0516553	AA	A	CC	C
0516554	AA	A	CC	C
0516555	AA	A	CC	C
0516556	AA	A	CC	C
0516557	AA	A	CC	C
0516558	AA	A	CC	C
0516559	AA	A	CC	C
0516560	AA	A	CC	C
0516561	AA	A	CC	C
0516562	AA	A	CC	C
0516563	AA	A	CC	C
0516564	AA	A	CC	C
0516565	AA	A	CC	C
0516566	AA	A	CC	C
0516567	AA	A	CC	C
0516568	AA	A	CC	C
0516569	AA	A	CC	C
0516570	AA	A	CC	C
0516571	AA	A	CC	C
0516572	AA	A	CC	C
0516573	AA	A	CC	C
0516574	AA	A	CC	C
0516575	AA	A	CC	C
0516576	AA	A	CC	C
0516577	AA	A	CC	C
0516578	AA	A	CC	C
0516579	AA	A	CC	C
0516580	AA	A	CC	C
0516581	AA	A	CC	C
0516582	AA	A	CC	C
0516583	AA	A	CC	C
0516584	AA	A	CC	C
0516585	AA	A	CC	C
0516586	AA	A	CC	C
0516587	AA	A	CC	C
0516588	AA	A	CC	C
0516589	AA	A	CC	C
0521590	AA	A	CC	C
0521591	AA	A	CC	C
0521592	AA	A	CC	C
0521593	AA	A	CC	C
0521594	AA	A	CC	C
0521595	AA	A	CC	C
0521596	AA	A	CC	C
0521597	AA	A	CC	C
0521598	AA	A	CC	C
0521599	AA	A	CC	C
0521600	AA	A	CC	C
0521601	AA	A	CC	C
0521602	AA	A	CC	C
0521603	AA	A	CC	C
0521604	AA	A	CC	C
0521605	AA	A	CC	C
0521606	AA	A	CC	C
0521607	AA	A	CC	C
0521609	AA	A	CC	C
0521610	AA	A	CC	C
0521611	AA	A	CC	C
0521612	AA	A	CC	C
0521613	AA	A	CC	C
0521614	AA	A	CC	C
0521615	AA	A	CC	C
0521616	AA	A	CC	C
0521617	AA	A	CC	C
0521618	AA	A	CC	C
0521619	AA	A	CC	C
0521620	AA	A	CC	C
0521621	AA	A	CC	C
0521622	AA	A	CC	C
0521623	AA	A	CC	C
0521624	AA	A	CC	C
0521625	AA	A	CC	C
0521626	AA	A	CC	C
0521628	AA	A	CC	C
0521629	AA	A	CC	C
0521630	AA	A	CC	C
0521631	AA	A	CC	C
0521632	AA	A	CC	C
0521633	AA	A	CC	C
0521634	AA	A	CC	C
0521635	AA	A	CC	C
0521636	AA	A	CC	C
0521637	AA	A	CC	C
0521638	AA	A	CC	C
0521639	AA	A	CC	C
0521640	AA	A	CC	C
0521641	AA	A	CC	C
0521642	AA	A	CC	C
0521643	AA	A	CC	C
0521644	AA	A	CC	C
0521645	AA	A	CC	C
0521646	AA	A	CC	C
0521647	AA	A	CC	C
0521648	AA	A	CC	C
0521649	AA	A	CC	C
0521650	AA	A	CC	C
0521651	AA	A	CC	C
0521652	AA	A	CC	C
0521653	AA	A	CC	C
0521654	AA	A	CC	C
0521655	AA	A	CC	C
0521656	AA	A	CC	C
0521657	AA	A	CC	C
0521658	AA	A	CC	C
0521659	AA	A	CC	C
0521660	AA	A	CC	C
0521661	AA	A	CC	C
0521662	AA	A	CC	C
0521663	AA	A	CC	C
0521664	AA	A	CC	C
0521665	AA	A	CC	C
0521666	AA	A	CC	C
0521667	AA	A	CC	C
0521668	AA	A	CC	C
0521669	AA	A	CC	C
0521670	AA	A	CC	C
0521671	AA	A	CC	C
0521672	AA	A	CC	C
0521673	AA	A	CC	C
0521674	AA	A	CC	C
0521675	AA	A	CC	C
0521676	AA	A	CC	C
0521677	AA	A	CC	C
0521678	AA	A	CC	C
0521679	AA	A	CC	C
0521680	AA	A	CC	C
0521681	AA	A	CC	C
0521682	AA	A	CC	C
0521683	AA	A	CC	C
0521684	AA	A	CC	C
0521685	AA	A	CC	C
0521686	AA	A	CC	C
0521687	AA	A	CC	C
0521688	AA	A	CC	C
0521689	AA	A	CC	C
0521690	AA	A	CC	C
0521691	AA	A	CC	C
0521692	AA	A	CC	C
0521693	AA	A	CC	C
0521694	AA	A	CC	C
0521695	AA	A	CC	C
0521697	AA	A	CC	C
0521698	AA	A	CC	C
0521699	AA	A	CC	C
0521700	AA	A	CC	C
0521701	AA	A	CC	C
0521702	AA	A	CC	C
0521703	AA	A	CC	C
0521704	AA	A	CC	C
0521705	AA	A	CC	C
0521706	AA	A	CC	C
0521707	AA	A	CC	C
0521708	AA	A	CC	C
0521709	AA	A	CC	C
0521710	AA	A	CC	C
0521711	AA	A	CC	C
0521712	AA	A	CC	C
0521713	AA	A	CC	C
0521714	AA	A	CC	C
0521715	AA	A	CC	C
0521716	AA	A	CC	C
0521717	AA	A	CC	C
0521718	AA	A	CC	C
0521719	AA	A	CC	C
0521720	AA	A	CC	C
0521721	AA	A	CC	C
0521722	AA	A	CC	C
0521723	AA	A	CC	C
0521724	AA	A	CC	C
0521725	AA	A	CC	C
0521726	AA	A	CC	C
0521728	AA	A	CC	C
0521729	AA	A	CC	C
0521730	AA	A	CC	C
0521731	AA	A	CC	C
0521732	AA	A	CC	C
0521733	AA	A	CC	C
0521734	AA	A	CC	C
0521736	AA	A	CC	C
0521737	AA	A	CC	C
0521738	AA	A	CC	C
0521739	AA	A	CC	C
0521740	AA	A	CC	C
0521741	AA	A	CC	C
0521742	AA	A	CC	C
0521743	AA	A	CC	C
0521744	AA	A	CC	C
0521745	AA	A	CC	C
0521746	AA	A	CC	C
0521747	AA	A	CC	C
0521748	AA	A	CC	C
0521749	AA	A	CC	C
0521750	AA	A	CC	C
0521751	AA	A	CC	C
0521752	AA	A	CC	C
0521753	AA	A	CC	C
0521754	AA	A	CC	C
0521755	AA	A	CC	C
0521756	AA	A	CC	C
0521757	AA	A	CC	C
0521758	AA	A	CC	C
0521759	AA	A	CC	C
0521760	AA	A	CC	C
0521761	AA	A	CC	C
0521762	AA	A	CC	C
0521763	AA	A	CC	C
0521764	AA	A	CC	C
0526765	AA	A	CC	C
0526766	AA	A	CC	C
0526767	AA	A	CC	C
0526768	AA	A	CC	C
0526769	AA	A	CC	C
0526770	AA	A	CC	C
0526771	AA	A	CC	C
0526772	AA	A	CC	C
0526773	AA	A	CC	C
0526774	AA	A	CC	C
0526775	AA	A	CC	C
0526776	AA	A	CC	C
0526777	AA	A	CC	C
0526778	AA	A	CC	C
0526779	AA	A	CC	C
0526780	AA	A	CC	C
0526781	AA	A	CC	C
0526782	AA	A	CC	C
0526783	AA	A	CC	C
0526784	AA	A	CC	C
0526785	AA	A	CC	C
0526786	AA	A	CC	C
0526787	AA	A	CC	C
0526788	AA	A	CC	C
0526789	AA	A	CC	C
0526790	AA	A	CC	C
0526791	AA	A	CC	C
0526793	AA	A	CC	C
0526794	AA	A	CC	C
0526795	AA	A	CC	C
0526796	AA	A	CC	C
0526797	AA	A	CC	C
0526798	AA	A	CC	C
0526799	AA	A	CC	C
0526801	AA	A	CC	C
0526802	AA	A	CC	C
0526803	AA	A	CC	C
0526804	AA	A	CC	C
0526805	AA	A	CC	C
0526806	AA	A	CC	C
0526807	AA	A	CC	C
0526808	AA	A	CC	C
0526809	AA	A	CC	C
0526810	AA	A	CC	C
0526811	AA	A	CC	C
0526812	AA	A	CC	C
0526813	AA	A	CC	C
0526814	AA	A	CC	C
0526815	AA	A	CC	C
0526816	AA	A	CC	C
0526817	AA	A	CC	C
0526818	AA	A	CC	C
0526819	AA	A	CC	C
0526820	AA	A	CC	C
0526821	AA	A	CC	C
0526822	AA	A	CC	C
0526823	AA	A	CC	C
0526824	AA	A	CC	C
0526825	AA	A	CC	C
0526826	AA	A	CC	C
0526827	AA	A	CC	C
0526828	AA	A	CC	C
0526829	AA	A	CC	C
0526830	AA	A	CC	C
0526831	AA	A	CC	C
0526832	AA	A	CC	C
0526833	AA	A	CC	C
0526834	AA	A	CC	C
0526835	AA	A	CC	C
0526836	AA	A	CC	C
0526837	AA	A	CC	C
0526838	AA	A	CC	C
0526839	AA	A	CC	C
0526841	AA	A	CC	C
0526843	AA	A	CC	C
0526844	AA	A	CC	C
0526845	AA	A	CC	C
0526846	AA	A	CC	C
0526847	AA	A	CC	C
0526848	AA	A	CC	C
0526849	AA	A	CC	C
0526850	AA	A	CC	C
0526851	AA	A	CC	C
0526852	AA	A	CC	C
0526853	AA	A	CC	C
0526854	AA	A	CC	C
0526855	AA	A	CC	C
0526856	AA	A	CC	C
0526857	AA	A	CC	C
0526858	AA	A	CC	C
0526859	AA	A	CC	C
0526860	AA	A	CC	C
0526861	AA	A	CC	C
0526862	AA	A	CC	C
0526863	AA	A	CC	C
0526864	AA	A	CC	C
0526865	AA	A	CC	C
0526866	AA	A	CC	C
0526867	AA	A	CC	C
0526868	AA	A	CC	C
0526869	AA	A	CC	C
0526870	AA	A	CC	C
0526871	AA	A	CC	C
0526872	AA	A	CC	C
0526873	AA	A	CC	C
0526874	AA	A	CC	C
0526875	AA	A	CC	C
0526876	AA	A	CC	C
0526877	AA	A	CC	C
0526878	AA	A	CC	C
0526879	AA	A	CC	C
0526880	AA	A	CC	C
0526881	AA	A	CC	C
0526882	AA	A	CC	C
0526883	AA	A	CC	C
0526884	AA	A	CC	C
0526885	AA	A	CC	C
0526886	AA	A	CC	C
0526887	AA	A	CC	C
0526888	AA	A	CC	C
0526889	AA	A	CC	C
0526890	AA	A	CC	C
0526891	AA	A	CC	C
0526892	AA	A	CC	C
0526893	AA	A	CC	C
0526894	AA	A	CC	C
0526895	AA	A	CC	C
0526896	AA	A	CC	C
0526897	AA	A	CC	C
0526898	AA	A	CC	C
0526899	AA	A	CC	C
0526900	AA	A	CC	C
0526901	AA	A	CC	C
0526902	AA	A	CC	C
0526903	AA	A	CC	C
0526904	AA	A	CC	C
0526905	AA	A	CC	C
0526906	AA	A	CC	C
0526907	AA	A	CC	C
0526908	AA	A	CC	C
0526910	AA	A	CC	C
0526911	AA	A	CC	C
0526912	AA	A	CC	C
0526913	AA	A	CC	C
0526914	AA	A	CC	C
0526915	AA	A	CC	C
0526916	AA	A	CC	C
0526917	AA	A	CC	C
0526918	AA	A	CC	C
0526919	AA	A	CC	C
0526920	AA	A	CC	C
0526921	AA	A	CC	C
0526922	AA	A	CC	C
0526923	AA	A	CC	C
0526924	AA	A	CC	C
0526925	AA	A	CC	C
0526926	AA	A	CC	C
0526927	AA	A	CC	C
0526928	AA	A	CC	C
0526929	AA	A	CC	C
0526930	AA	A	CC	C
0526931	AA	A	CC	C
0526932	AA	A	CC	C
0526933	AA	A	CC	C
0526934	AA	A	CC	C
0526935	AA	A	CC	C
0526936	AA	A	CC	C
0526937	AA	A	CC	C
0526938	AA	A	CC	C
0526939	AA	A	CC	C
0526941	AA	A	CC	C
0526942	AA	A	CC	C
0526943	AA	A	CC	C
0526944	AA	A	CC	C
0526945	AA	A	CC	C
0526946	AA	A	CC	C
0526947	AA	A	CC	C
0526948	AA	A	CC	C
0526949	AA	A	CC	C
0526950	AA	A	CC	C
0526951	AA	A	CC	C
0526952	AA	A	CC	C
0526953	AA	A	CC	C
0526954	AA	A	CC	C
0526955	AA	A	CC	C
0526956	AA	A	CC	C
0526957	AA	A	CC	C
0526958	AA	A	CC	C
0526959	AA	A	CC	C
0526960	AA	A	CC	C
0526961	AA	A	CC	C
0526962	AA	A	CC	C
0526963	AA	A	CC	C
0526964	AA	A	CC	C
0526965	AA	A	CC	C
0526966	AA	A	CC	C
0526968	AA	A	CC	C
0526969	AA	A	CC	C
0526970	AA	A	CC	C
0526971	AA	A	CC	C
0526972	AA	A	CC	C
0526973	AA	A	CC	C
0526974	AA	A	CC	C
0526975	AA	A	CC	C
0526976	AA	A	CC	C
0526977	AA	A	CC	C
0526978	AA	A	CC	C
0526979	AA	A	CC	C
0526980	AA	A	CC	C
0526981	AA	A	CC	C
0508157	AG	A	CC	C
0508171	AA	G	CC	C
0508231	AG	A	CC	C
0513318	AG	A	CC	C
0513478	AG	A	CC	C
0516494	AA	A	C/-	C
0521608	AA	A	C/-	C
0521627	AA	A	C/-	C
0521696	AG	A	CC	C
0521727	AA	G	CC	C
0521735	AG	A	CC	C
0526792	AA	A	C/-	C
0526800	AG	A	CC	C
0526840	AA	A	C/-	C
0526842	AA	A	C/-	C
0526909	AA	A	C/-	C
0526940	AG	A	CC	C
0526967	AG	A	CC	C
1423833	AA	A	CC	C
1423834	AA	A	CC	C
1423835	AA	A	CC	C
1423836	AA	A	CC	C
1423837	AA	A	CC	C
1423838	AA	A	CC	C
1423839	AA	A	CC	C
1423840	AA	A	CC	C
1423841	AA	A	CC	C
1423842	AA	A	CC	C
1423843	AA	A	CC	C
1423844	AA	A	CC	C
1423845	AA	A	CC	C
1423846	AA	A	CC	C
1423847	AA	A	CC	C
1423848	AA	A	CC	C
1423849	AA	A	CC	C
1423850	AA	A	CC	C
1423851	AA	A	CC	C
1423852	AA	A	CC	C
1423853	AA	A	CC	C
1423854	AA	A	CC	C
1423855	AA	A	CC	C
1423856	AA	A	CC	C
1423857	AA	A	CC	C
1423858	AA	A	CC	C
1423859	AA	A	CC	C
1423860	AA	A	CC	C
1423861	AA	A	CC	C
1423862	AA	A	CC	C
1423863	AA	A	CC	C
1423864	AA	A	CC	C
1423865	AA	A	CC	C
1423866	AA	A	CC	C
1423867	AA	A	CC	C
1423868	AA	A	CC	C
1423869	AA	A	CC	C
1423870	AA	A	CC	C
1423871	AA	A	CC	C
1423872	AA	A	CC	C
1423873	AA	A	CC	C
1423874	AA	A	CC	C
1423875	AA	A	CC	C
1423876	AA	A	CC	C
1423877	AA	A	CC	C
1423878	AA	A	CC	C
1423879	AA	A	CC	C
1423880	AA	A	CC	C
1423881	AA	A	CC	C
1423882	AA	A	CC	C
1423883	AA	A	CC	C
1423884	AA	A	CC	C
1423885	AA	A	CC	C
1423886	AA	A	CC	C
1423888	AA	A	CC	C
1423889	AA	A	CC	C
1423890	AA	A	CC	C
1423891	AA	A	CC	C
1423892	AA	A	CC	C
1423893	AA	A	CC	C
1423894	AA	A	CC	C
1423895	AA	A	CC	C
1423896	AA	A	CC	C
1423897	AA	A	CC	C
1423898	AA	A	CC	C
1423899	AA	A	CC	C
1423900	AA	A	CC	C
1424346	AA	A	CC	C
1424347	AA	A	CC	C
1424348	AA	A	CC	C
1424349	AA	A	CC	C
1424350	AA	A	CC	C
1424351	AA	A	CC	C
1424352	AA	A	CC	C
1424353	AA	A	CC	C
1424354	AA	A	CC	C
1424356	AA	A	CC	C
1424357	AA	A	CC	C
1424358	AA	A	CC	C
1424359	AA	A	CC	C
1424360	AA	A	CC	C
1424361	AA	A	CC	C
1424362	AA	A	CC	C
1424363	AA	A	CC	C
1424364	AA	A	CC	C
1424365	AA	A	CC	C
1424366	AA	A	CC	C
1424367	AA	A	CC	C
1424368	AA	A	CC	C
1424369	AA	A	C/-	C
1424370	AA	A	CC	C
1424371	AA	A	CC	C
1424372	AA	A	CC	C
1424373	AA	A	CC	C
1424374	AA	A	CC	C
1424375	AA	A	CC	C
1424376	AA	A	CC	C
1424377	AA	A	CC	C
1424378	AA	A	CC	C
1424379	AA	A	CC	C
1424380	AA	A	CC	C
1424381	AA	A	CC	C
1424382	AA	A	CC	C
1424383	AA	A	CC	C
1424384	AA	A	CC	C
1424385	AA	A	CC	C
1424386	AA	A	CC	C
1424387	AA	A	CC	C
1424388	AA	A	CC	C
1424389	AA	A	CC	C
1424390	AA	A	CC	C
1424391	AA	A	CC	C
1424392	AA	A	CC	C
1424393	AA	A	CC	C
1424394	AA	A	CC	C
1424395	AA	A	CC	C
1424396	AA	A	CC	C
1424397	AA	A	CC	C
1424398	AA	A	CC	C
1424401	AA	A	CC	C
1424402	AA	A	CC	C
1424403	AA	A	CC	C
1424404	AA	A	CC	C
1424405	AA	A	CC	C
1424406	AA	A	CC	C
1424407	AA	A	CC	C
1424408	AA	A	CC	C
1424409	AA	A	CC	C
1424410	AA	A	CC	C
1424411	AA	A	CC	C
1424412	AA	A	CC	C
1424413	AA	A	CC	C
1424414	AA	A	CC	C
1424415	AA	A	CC	C
1424416	AA	A	CC	C
1424417	AA	A	CC	C
1424418	AA	A	CC	C
1424419	AA	A	CC	C
1424420	AA	A	CC	C
1424421	AA	A	CC	C
1424422	AA	A	CC	C
1424423	AA	A	CC	C
1424424	AA	A	CC	C
1424425	AA	A	CC	C
1424426	AA	A	CC	C
1424427	AA	A	CC	C
1424428	AA	A	CC	C
1424429	AA	A	CC	C
1424430	AA	A	CC	C
1424431	AA	A	CC	C
1424432	AA	A	CC	C
1424433	AA	A	CC	C
1424434	AA	A	CC	C
1424435	AA	A	CC	C
1424436	AA	A	CC	C
1424437	AA	A	CC	C
1424438	AA	A	CC	C
1424439	AA	A	CC	C
1424440	AA	A	CC	C
1424441	AA	A	CC	C
1424442	AA	A	CC	C
1424443	AA	A	CC	C
1424444	AA	A	CC	C
1424445	AA	A	CC	C
1424446	AA	A	CC	C
1424447	AA	A	CC	C
1424448	AA	A	CC	C
1424449	AA	A	CC	C
1424450	AA	A	CC	C
1424451	AA	A	CC	C
1424452	AA	A	CC	C
1424453	AA	A	CC	C
1424454	AA	A	CC	C
1424455	AA	A	CC	C
1424456	AA	A	CC	C
1424457	AA	A	CC	C
1424458	AA	A	CC	C
1424459	AA	A	CC	C
1424460	AA	A	CC	C
1424461	AA	A	CC	C
1424462	AA	A	CC	C
1424463	AA	A	CC	C
1424464	AA	A	CC	C
1424465	AA	A	CC	C
1424466	AA	A	CC	C
1424467	AA	A	CC	C
1424468	AA	A	CC	C
1424469	AA	A	CC	C
1424470	AA	A	CC	C
1424471	AA	A	CC	C
1424472	AA	A	CC	C
1424473	AA	A	CC	C
1424474	AA	A	CC	C
1424476	AA	A	CC	C
1424477	AA	A	CC	C
1424478	AA	A	CC	C
1424479	AA	A	CC	C
1424480	AA	A	CC	C
1424481	AA	A	CC	C
1424482	AA	A	CC	C
1424483	AA	A	CC	C
1424484	AA	A	CC	C
1424485	AA	A	CC	C
1424486	AA	A	CC	C
1424487	AA	A	CC	C
1424488	AA	A	CC	C
1424489	AA	A	CC	C
1424490	AA	A	CC	C
1424491	AA	A	CC	C
1424492	AA	A	CC	C
1424493	AA	A	CC	C
1424494	AA	A	CC	C
1424495	AA	A	CC	C
1424496	AA	A	CC	C
1424497	AA	A	CC	C
1424498	AA	A	CC	C
1424499	AA	A	CC	C
1424500	AA	A	CC	C
1424501	AA	A	CC	C
1424502	AA	A	CC	C
1424503	AA	A	CC	C
1424504	AA	A	CC	C
1424505	AA	A	CC	C
1424507	AA	A	CC	C
1424508	AA	A	CC	C
1424509	AA	A	CC	C
1424510	AA	A	CC	C
1424511	AA	A	CC	C
1424512	AA	A	CC	C
1424513	AA	A	CC	C
1424514	AA	A	CC	C
1424515	AA	A	CC	C
1424516	AA	A	CC	C
1424517	AA	A	CC	C
1424518	AA	A	CC	C
1424519	AA	A	CC	C
1424520	AA	A	CC	C
1424521	AA	A	CC	C
1424522	AA	A	CC	C
1424523	AA	A	CC	C
1424524	AA	A	CC	C
1424525	AA	A	CC	C
1424526	AA	A	CC	C
1424527	AA	A	CC	C
1424528	AA	A	CC	C
1424529	AA	A	CC	C
1424530	AA	A	CC	C
1424531	AA	A	CC	C
1424532	AA	A	CC	C
1424533	AA	A	CC	C
1424534	AA	A	CC	C
1424535	AA	A	CC	C
1424536	AA	A	CC	C
1424537	AA	A	CC	C
1424538	AA	A	CC	C
1424539	AA	A	CC	C
1424540	AA	A	CC	C
1424541	AA	A	CC	C
1424542	AA	A	CC	C
1424543	AA	A	CC	C
1424628	AA	A	CC	C
1424629	AA	A	CC	C
1424630	AA	A	CC	C
1424631	AA	A	CC	C
1424632	AA	A	CC	C
1424633	AA	A	CC	C
1424634	AA	A	CC	C
1424635	AA	A	CC	C
1424636	AA	A	CC	C
1424637	AA	A	CC	C
1424638	AA	A	CC	C
1424639	AA	A	CC	C
1424640	AA	A	CC	C
1424641	AA	A	CC	C
1424642	AA	A	CC	C
1424643	AA	A	CC	C
1424644	AA	A	CC	C
1424645	AA	A	CC	C
1424646	AA	A	CC	C
1424647	AA	A	CC	C
1424648	AA	A	CC	C
1424649	AA	A	CC	C
1424650	AA	A	CC	C
1424651	AA	A	CC	C
1424652	AA	A	CC	C
1424653	AA	A	CC	C
1424654	AA	A	CC	C
1424655	AA	A	CC	C
1424656	AA	A	CC	C
1424657	AA	A	CC	C
1424658	AA	A	CC	C
1424659	AA	A	CC	C
1424660	AA	A	CC	C
1424661	AA	A	CC	C
1424662	AA	A	CC	C
1424663	AA	A	CC	C
1424664	AA	A	CC	C
1424665	AA	A	CC	C
1424666	AA	A	CC	C
1424667	AA	A	CC	C
1424668	AA	A	CC	C
1424669	AA	A	CC	C
1424670	AA	A	CC	C
1424671	AA	A	CC	C
1424672	AA	A	CC	C
1424673	AA	A	CC	C
1424674	AA	A	CC	C
1424675	AA	A	CC	C
1424676	AA	A	CC	C
1424677	AA	A	CC	C
1424678	AA	A	CC	C
1424679	AA	A	CC	C
1424680	AA	A	CC	C
1424681	AA	A	CC	C
1424682	AA	A	CC	C
1424683	AA	A	CC	C
1424684	AA	A	CC	C
1424685	AA	A	CC	C
1424686	AA	A	CC	C
1424687	AA	A	CC	C
1424688	AA	A	CC	C
1424690	AA	A	CC	C
1424691	AA	A	CC	C
1424692	AA	A	CC	C
1424693	AA	A	CC	C
1424695	AA	A	CC	C
1424696	AA	A	CC	C
1424697	AA	A	CC	C
1424698	AA	A	CC	C
1424699	AA	A	CC	C
1424700	AA	A	CC	C
1424701	AA	A	CC	C
1424702	AA	A	CC	C
1424703	AA	A	CC	C
1424704	AA	A	CC	C
1424705	AA	A	CC	C
1424706	AA	A	CC	C
1424707	AA	A	CC	C
1424708	AA	A	CC	C
1424709	AA	A	CC	C
1424710	AA	A	CC	C
1424711	AA	A	CC	C
1424712	AA	A	CC	C
1424713	AA	A	CC	C
1424714	AA	A	CC	C
1424715	AA	A	CC	C
1424716	AA	A	CC	C
1424717	AA	A	CC	C
1424718	AA	A	CC	C
1424719	AA	A	CC	C
1424720	AA	A	CC	C
1424721	AA	A	CC	C
1424723	AA	A	CC	C
1424724	AA	A	CC	C
1424725	AA	A	CC	C
1424726	AA	A	CC	C
1424727	AA	A	CC	C
1424728	AA	A	CC	C
1424729	AA	A	CC	C
1424730	AA	A	CC	C
1424731	AA	A	CC	C
1424732	AA	A	CC	C
1424733	AA	A	CC	C
1424734	AA	A	CC	C
1424735	AA	A	CC	C
1424736	AA	A	CC	C
1424737	AA	A	CC	C
1424738	AA	A	CC	C
1424739	AA	A	CC	C
1424740	AA	A	CC	C
1424741	AA	A	CC	C
1424742	AA	A	CC	C
1424743	AA	A	CC	C
1424744	AA	A	CC	C
1424745	AA	A	CC	C
1424746	AA	A	CC	C
1424747	AA	A	CC	C
1424748	AA	A	CC	C
1424749	AA	A	CC	C
1424750	AA	A	CC	C
1424751	AA	A	CC	C
1424752	AA	A	CC	C
1424753	AA	A	CC	C
1424754	AA	A	CC	C
1424755	AA	A	CC	C
1424756	AA	A	CC	C
1424757	AA	A	CC	C
1424758	AA	A	CC	C
1424759	AA	A	CC	C
1424760	AA	A	CC	C
1424761	AA	A	CC	C
1424762	AA	A	CC	C
1424763	AA	A	CC	C
1424764	AA	A	CC	C
1424765	AA	A	CC	C
1424766	AA	A	CC	C
1424767	AA	A	CC	C
1424768	AA	A	CC	C
1424769	AA	A	CC	C
1424770	AA	A	CC	C
1424771	AA	A	CC	C
1424772	AA	A	CC	C
1424773	AA	A	CC	C
1424774	AA	A	CC	C
1424775	AA	A	CC	C
1424776	AA	A	CC	C
1424777	AA	A	CC	C
1424778	AA	A	CC	C
1424779	AA	A	CC	C
1424780	AA	A	CC	C
1424781	AA	A	CC	C
1424782	AA	A	CC	C
1424783	AA	A	CC	C
1424784	AA	A	CC	C
1424785	AA	A	CC	C
1424786	AA	A	CC	C
1424787	AA	A	CC	C
1424788	AA	A	CC	C
1424789	AA	A	CC	C
1424790	AA	A	CC	C
1424791	AA	A	CC	C
1424792	AA	A	CC	C
1424793	AA	A	CC	C
1424794	AA	A	CC	C
1424795	AA	A	CC	C
1424796	AA	A	CC	C
1424797	AA	A	CC	C
1424798	AA	A	CC	C
1424799	AA	A	CC	C
1424800	AA	A	CC	C
1424801	AA	A	CC	C
1424803	AA	A	CC	C
1424804	AA	A	CC	C
1424805	AA	A	CC	C
1424806	AA	A	CC	C
1424807	AA	A	CC	C
1424808	AA	A	CC	C
1424809	AA	A	CC	C
1424810	AA	A	CC	C
1424811	AA	A	CC	C
1424812	AA	A	CC	C
1424813	AA	A	CC	C
1424814	AA	A	CC	C
1424815	AA	A	CC	C
1424816	AA	A	CC	C
1424817	AA	A	CC	C
1424818	AA	A	CC	C
1424819	AA	A	CC	C
1424820	AA	A	CC	C
1424821	AA	A	CC	C
1424822	AA	A	CC	C
1424823	AA	A	CC	C
1424824	AA	A	CC	C
1424825	AA	A	CC	C
1424826	AA	A	CC	C
1424827	AA	A	CC	C
1424828	AA	A	CC	C
1424829	AA	A	CC	C
1424830	AA	A	CC	C
1424831	AA	A	CC	C
1424832	AA	A	CC	C
1424833	AA	A	CC	C
1424834	AA	A	CC	C
1424835	AA	A	CC	C
1424836	AA	A	CC	C
1424837	AA	A	CC	C
1424838	AA	A	CC	C
1424839	AA	A	CC	C
1424840	AA	A	CC	C
1424841	AA	A	CC	C
1424842	AA	A	CC	C
1424844	AA	A	CC	C
1424845	AA	A	CC	C
1424846	AA	A	CC	C
1424847	AA	A	CC	C
1424848	AA	A	CC	C
1424849	AA	A	CC	C
1424850	AA	A	CC	C
1424851	AA	A	CC	C
1424852	AA	A	CC	C
1424853	AA	A	CC	C
1424854	AA	A	CC	C
1424855	AA	A	CC	C
1424856	AA	A	CC	C
1424857	AA	A	CC	C
1424858	AA	A	CC	C
1424859	AA	A	CC	C
1424860	AA	A	CC	C
1424861	AA	A	CC	C
1424862	AA	A	CC	C
1424863	AA	A	CC	C
1424864	AA	A	CC	C
1424865	AA	A	CC	C
1424866	AA	A	CC	C
1424867	AA	A	CC	C
1424868	AA	A	CC	C
1424869	AA	A	CC	C
1424870	AA	A	CC	C
1424871	AA	A	CC	C
1424872	AA	A	CC	C
1424873	AA	A	CC	C
1424874	AA	A	CC	C
1424876	AA	A	CC	C
1424880	AA	A	CC	C
1424881	AA	A	CC	C
1424882	AA	A	CC	C
1424883	AA	A	CC	C
1424884	AA	A	CC	C
1424885	AA	A	CC	C
1424886	AA	A	CC	C
1424887	AA	A	CC	C
1424888	AA	A	CC	C
1424889	AA	A	CC	C
1424890	AA	A	CC	C
1424891	AA	A	CC	C
1424892	AA	A	CC	C
1424893	AA	A	CC	C
1424894	AA	A	CC	C
1424895	AA	A	CC	C
1424896	AA	A	CC	C
1424897	AA	A	CC	C
1424898	AA	A	CC	C
1424899	AA	A	CC	C
1424900	AA	A	CC	C
1424901	AA	A	CC	C
1424902	AA	A	CC	C
1424903	AA	A	CC	C
1424923	AA	A	CC	C
1424924	AA	A	CC	C
1424925	AA	A	CC	C
1424926	AA	A	CC	C
1424927	AA	A	CC	C
1424928	AA	A	CC	C
1424929	AA	A	CC	C
1424930	AA	A	CC	C
1424931	AA	A	CC	C
1424932	AA	A	CC	C
1424933	AA	A	CC	C
1424934	AA	A	CC	C
1424935	AA	A	CC	C
1424936	AA	A	CC	C
1424937	AA	A	CC	C
1424940	AA	A	CC	C
1424941	AA	A	CC	C
1424942	AA	A	CC	C
1424943	AA	A	CC	C
1424944	AA	A	CC	C
1424947	AA	A	CC	C
1424948	AA	A	CC	C
1424949	AA	A	CC	C
1424950	AA	A	CC	C
1424951	AA	A	CC	C
1424952	AA	A	CC	C
1424953	AA	A	CC	C
1424954	AA	A	CC	C
1424955	AA	A	CC	C
1424956	AA	A	CC	C
1424957	AA	A	CC	C
1424958	AA	A	CC	C
1424959	AA	A	CC	C
1424960	AA	A	CC	C
1424961	AA	A	CC	C
1424962	AA	A	CC	C
1424963	AA	A	CC	C
1424964	AA	A	CC	C
1424965	AA	A	CC	C
1424966	AA	A	CC	C
1424967	AA	A	CC	C
1424968	AA	A	CC	C
1424969	AA	A	CC	C
1424970	AA	A	CC	C
1424971	AA	A	CC	C
1424972	AA	A	CC	C
1424973	AA	A	CC	C
1424974	AA	A	CC	C
1424975	AA	A	CC	C
1424976	AA	A	CC	C
1424977	AA	A	CC	C
1424978	AA	A	CC	C
1424979	AA	A	CC	C
1424980	AA	A	CC	C
1424981	AA	A	CC	C
1424982	AA	A	CC	C
1424983	AA	A	CC	C
1424984	AA	A	CC	C
1424985	AA	A	CC	C
1424988	AA	A	CC	C
1424989	AA	A	CC	C
1424990	AA	A	CC	C
1424991	AA	A	CC	C
1424992	AA	A	CC	C
1424993	AA	A	CC	C
1424994	AA	A	CC	C
1424995	AA	A	CC	C
1424996	AA	A	CC	C
1424997	AA	A	CC	C
1424998	AA	A	CC	C
1424999	AA	A	CC	C
1425000	AA	A	CC	C
1425001	AA	A	CC	C
1425002	AA	A	CC	C
1425005	AA	A	CC	C
1425009	AA	A	CC	C
1425010	AA	A	CC	C
1425011	AA	A	CC	C
1425012	AA	A	CC	C
1425013	AA	A	CC	C
1425014	AA	A	CC	C
1425015	AA	A	CC	C
1425016	AA	A	CC	C
1425017	AA	A	CC	C
1425018	AA	A	CC	C
1425019	AA	A	CC	C
1425020	AA	A	CC	C
1425022	AA	A	CC	C
1425023	AA	A	CC	C
1425024	AA	A	CC	C
1425025	AA	A	CC	C
1425026	AA	A	CC	C
1425027	AA	A	CC	C
1425028	AA	A	CC	C
1425029	AA	A	CC	C
1425030	AA	A	CC	C
1425031	AA	A	CC	C
1425033	AA	A	CC	C
1425034	AA	A	CC	C
1425035	AA	A	CC	C
1425036	AA	A	CC	C
1425037	AA	A	CC	C
1425038	AA	A	CC	C
1425039	AA	A	CC	C
1425040	AA	A	CC	C
1425041	AA	A	CC	C
1425042	AA	A	CC	C
1425043	AA	A	CC	C
1425044	AA	A	CC	C
1425045	AA	A	CC	C
1425046	AA	A	CC	C
1425047	AA	A	CC	C
1425048	AA	A	CC	C
1425049	AA	A	CC	C
1425050	AA	A	CC	C
1425051	AA	A	CC	C
1425052	AA	A	CC	C
1425053	AA	A	CC	C
1425054	AA	A	CC	C
1425055	AA	A	CC	C
1425056	AA	A	CC	C
1425057	AA	A	CC	C
1425058	AA	A	CC	C
1425059	AA	A	CC	C
1425060	AA	A	CC	C
1425061	AA	A	CC	C
1425062	AA	A	CC	C
1425063	AA	A	CC	C
1425064	AA	A	CC	C
1425065	AA	A	CC	C
1425066	AA	A	CC	C
1425067	AA	A	CC	C
1425068	AA	A	CC	C
1425069	AA	A	CC	C
1425070	AA	A	CC	C
1425071	AA	A	CC	C
1425072	AA	A	CC	C
1425073	AA	A	CC	C
1425074	AA	A	CC	C
1425075	AA	A	CC	C
1425076	AA	A	CC	C
1425077	AA	A	CC	C
1425078	AA	A	CC	C
1425079	AA	A	CC	C
1425080	AA	A	CC	C
1425081	AA	A	CC	C
1425082	AA	A	CC	C
1425083	AA	A	CC	C
1425084	AA	A	CC	C
1425085	AA	A	CC	C
1425086	AA	A	CC	C
1425087	AA	A	CC	C
1425088	AA	A	CC	C
1425089	AA	A	CC	C
1425090	AA	A	CC	C
1425091	AA	A	CC	C
1425092	AA	A	CC	C
1425093	AA	A	CC	C
1425094	AA	A	CC	C
1425095	AA	A	CC	C
1425096	AA	A	CC	C
1425097	AA	A	CC	C
1425098	AA	A	CC	C
1425099	AA	A	CC	C
1425100	AA	A	CC	C
1425101	AA	A	CC	C
1425102	AA	A	CC	C
1425103	AA	A	CC	C
1425104	AA	A	CC	C
1425105	AA	A	CC	C
1425107	AA	A	CC	C
1425108	AA	A	CC	C
1425109	AA	A	CC	C
1425110	AA	A	CC	C
1425111	AA	A	CC	C
1425112	AA	A	CC	C
1425113	AA	A	CC	C
1425114	AA	A	CC	C
1425115	AA	A	CC	C
1425116	AA	A	CC	C
1425117	AA	A	CC	C
1425118	AA	A	CC	C
1425119	AA	A	CC	C
1425120	AA	A	CC	C
1425121	AA	A	CC	C
1425122	AA	A	CC	C
1425123	AA	A	CC	C
1425205	AA	A	CC	C
1425206	AA	A	CC	C
1425207	AA	A	CC	C
1425208	AA	A	CC	C
1425209	AA	A	CC	C
1425210	AA	A	CC	C
1425211	AA	A	CC	C
1425212	AA	A	CC	C
1425213	AA	A	CC	C
1425214	AA	A	CC	C
1425215	AA	A	CC	C
1425216	AA	A	CC	C
1425217	AA	A	CC	C
1425219	AA	A	CC	C
1425220	AA	A	CC	C
1425221	AA	A	CC	C
1425222	AA	A	CC	C
1425223	AA	A	CC	C
1425224	AA	A	CC	C
1425225	AA	A	CC	C
1425226	AA	A	CC	C
1425227	AA	A	CC	C
1425228	AA	A	CC	C
1425229	AA	A	CC	C
1425230	AA	A	CC	C
1425231	AA	A	CC	C
1425232	AA	A	CC	C
1425233	AA	A	CC	C
1425234	AA	A	CC	C
1425235	AA	A	CC	C
1425236	AA	A	CC	C
1425238	AA	A	CC	C
1425239	AA	A	CC	C
1425240	AA	A	CC	C
1425241	AA	A	CC	C
1425242	AA	A	CC	C
1425243	AA	A	CC	C
1425244	AA	A	CC	C
1425245	AA	A	CC	C
1425246	AA	A	CC	C
1425247	AA	A	CC	C
1425248	AA	A	CC	C
1425249	AA	A	CC	C
1425250	AA	A	CC	C
1425251	AA	A	CC	C
1425252	AA	A	CC	C
1425253	AA	A	CC	C
1425254	AA	A	CC	C
1425255	AA	A	CC	C
1425256	AA	A	CC	C
1425257	AA	A	CC	C
1425258	AA	A	CC	C
1425259	AA	A	CC	C
1425260	AA	A	CC	C
1425261	AA	A	CC	C
1425262	AA	A	CC	C
1425263	AA	A	CC	C
1425264	AA	A	CC	C
1425265	AA	A	CC	C
1425266	AA	A	CC	C
1425267	AA	A	CC	C
1425268	AA	A	CC	C
1425269	AA	A	CC	C
1425270	AA	A	CC	C
1425271	AA	A	CC	C
1425272	AA	A	CC	C
1425273	AA	A	CC	C
1425274	AA	A	CC	C
1425275	AA	A	CC	C
1425276	AA	A	CC	C
1425277	AA	A	CC	C
1425278	AA	A	CC	C
1425279	AA	A	CC	C
1425280	AA	A	CC	C
1425281	AA	A	CC	C
1425282	AA	A	CC	C
1425283	AA	A	CC	C
1425284	AA	A	CC	C
1425285	AA	A	CC	C
1425286	AA	A	CC	C
1425287	AA	A	CC	C
1425288	AA	A	CC	C
1425289	AA	A	CC	C
1425290	AA	A	CC	C
1425291	AA	A	CC	C
1425292	AA	A	CC	C
1425293	AA	A	CC	C
1425294	AA	A	CC	C
1425295	AA	A	CC	C
1425296	AA	A	CC	C
1425297	AA	A	CC	C
1425298	AA	A	CC	C
1425299	AA	A	CC	C
1425300	AA	A	CC	C
1425301	AA	A	CC	C
1425302	AA	A	CC	C
1425303	AA	A	CC	C
1425304	AA	A	CC	C
1425306	AA	A	CC	C
1425307	AA	A	CC	C
1425308	AA	A	CC	C
1425309	AA	A	CC	C
1425310	AA	A	CC	C
1425311	AA	A	CC	C
1425312	AA	A	CC	C
1425313	AA	A	CC	C
1425314	AA	A	CC	C
1425315	AA	A	CC	C
1425318	AA	A	CC	C
1425319	AA	A	CC	C
1425320	AA	A	CC	C
1425321	AA	A	CC	C
1425322	AA	A	CC	C
1425323	AA	A	CC	C
1425324	AA	A	CC	C
1425325	AA	A	CC	C
1425326	AA	A	CC	C
1425327	AA	A	CC	C
1425328	AA	A	CC	C
1425329	AA	A	CC	C
1425330	AA	A	CC	C
1425331	AA	A	CC	C
1425332	AA	A	CC	C
1425333	AA	A	CC	C
1425334	AA	A	CC	C
1425335	AA	A	CC	C
1425336	AA	A	CC	C
1425337	AA	A	CC	C
1425338	AA	A	CC	C
1425339	AA	A	CC	C
1425340	AA	A	CC	C
1425341	AA	A	CC	C
1425342	AA	A	CC	C
1425343	AA	A	CC	C
1425344	AA	A	CC	C
1425345	AA	A	CC	C
1425346	AA	A	CC	C
1425347	AA	A	CC	C
1425348	AA	A	CC	C
1425349	AA	A	CC	C
1425350	AA	A	CC	C
1425351	AA	A	CC	C
1425352	AA	A	CC	C
1425353	AA	A	CC	C
1425354	AA	A	CC	C
1425355	AA	A	CC	C
1425356	AA	A	CC	C
1425357	AA	A	CC	C
1425358	AA	A	CC	C
1425359	AA	A	CC	C
1425360	AA	A	CC	C
1425361	AA	A	CC	C
1425362	AA	A	CC	C
1425363	AA	A	CC	C
1425364	AA	A	CC	C
1425365	AA	A	CC	C
1425366	AA	A	CC	C
1425367	AA	A	CC	C
1425368	AA	A	CC	C
1425369	AA	A	CC	C
1425370	AA	A	CC	C
1425371	AA	A	CC	C
1425372	AA	A	CC	C
1425373	AA	A	CC	C
1425374	AA	A	CC	C
1425375	AA	A	CC	C
1425376	AA	A	CC	C
1425377	AA	A	CC	C
1425378	AA	A	CC	C
1425379	AA	A	CC	C
1425380	AA	A	CC	C
1425381	AA	A	CC	C
1425382	AA	A	CC	C
1425383	AA	A	CC	C
1425384	AA	A	CC	C
1425385	AA	A	CC	C
1425386	AA	A	CC	C
1425389	AA	A	CC	C
1425390	AA	A	CC	C
1425391	AA	A	CC	C
1425392	AA	A	CC	C
1425393	AA	A	CC	C
1425394	AA	A	CC	C
1425395	AA	A	CC	C
1425396	AA	A	CC	C
1425397	AA	A	CC	C
1425398	AA	A	CC	C
1425399	AA	A	CC	C
1425400	AA	A	CC	C
1425401	AA	A	CC	C
1425402	AA	A	CC	C
1425403	AA	A	CC	C
1425404	AA	A	CC	C
1425405	AA	A	CC	C
1425406	AA	A	CC	C
1425407	AA	A	CC	C
1425408	AA	A	CC	C
1425409	AA	A	CC	C
1425410	AA	A	CC	C
1425411	AA	A	CC	C
1425412	AA	A	CC	C
1425413	AA	A	CC	C
1425414	AA	A	CC	C
1425415	AA	A	CC	C
1425416	AA	A	CC	C
1425417	AA	A	CC	C
1425418	AA	A	CC	C
1425420	AA	A	CC	C
1425421	AA	A	CC	C
1425422	AA	A	CC	C
1425423	AA	A	CC	C
1425424	AA	A	CC	C
1425425	AA	A	CC	C
1425426	AA	A	CC	C
1425427	AA	A	CC	C
1425428	AA	A	CC	C
1425429	AA	A	CC	C
1425430	AA	A	CC	C
1425431	AA	A	CC	C
1425432	AA	A	CC	C
1425433	AA	A	CC	C
1425434	AA	A	CC	C
1425435	AA	A	CC	C
1425436	AA	A	CC	C
1425437	AA	A	CC	C
1425438	AA	A	CC	C
1425439	AA	A	CC	C
1425440	AA	A	CC	C
1425441	AA	A	CC	C
1425442	AA	A	CC	C
1425443	AA	A	CC	C
1425444	AA	A	CC	C
1425445	AA	A	CC	C
1425446	AA	A	CC	C
1425447	AA	A	CC	C
1425449	AA	A	CC	C
1425450	AA	A	CC	C
1425451	AA	A	CC	C
1425452	AA	A	CC	C
1425453	AA	A	CC	C
1425454	AA	A	CC	C
1425455	AA	A	CC	C
1425456	AA	A	CC	C
1425457	AA	A	CC	C
1425458	AA	A	CC	C
1425459	AA	A	CC	C
1425460	AA	A	CC	C
1425461	AA	A	CC	C
1425462	AA	A	CC	C
1425463	AA	A	CC	C
1425464	AA	A	CC	C
1425465	AA	A	CC	C
1425466	AA	A	CC	C
1425467	AA	A	CC	C
1425468	AA	A	CC	C
1425469	AA	A	CC	C
1425470	AA	A	CC	C
1425471	AA	A	CC	C
1425472	AA	A	CC	C
1425473	AA	A	CC	C
1425474	AA	A	CC	C
1425475	AA	A	CC	C
1425476	AA	A	CC	C
1425477	AA	A	CC	C
1425478	AA	A	CC	C
1425479	AA	A	CC	C
1425480	AA	A	CC	C
1425481	AA	A	CC	C
1425482	AA	A	CC	C
1425483	AA	A	CC	C
1425484	AA	A	CC	C
1425486	AA	A	CC	C
1425487	AA	A	CC	C
1425488	AA	A	CC	C
1425489	AA	A	CC	C
1425490	AA	A	CC	C
1425491	AA	A	CC	C
1425493	AA	A	CC	C
1425494	AA	A	CC	C
1425495	AA	A	CC	C
1425496	AA	A	CC	C
1425497	AA	A	CC	C
1425498	AA	A	CC	C
1425499	AA	A	CC	C
1425500	AA	A	CC	C
1425501	AA	A	CC	C
1425502	AA	A	CC	C
1425503	AA	A	CC	C
1425504	AA	A	CC	C
1425505	AA	A	CC	C
1425506	AA	A	CC	C
1425507	AA	A	CC	C
1425508	AA	A	CC	C
1425509	AA	A	CC	C
1425510	AA	A	CC	C
1425511	AA	A	CC	C
1425512	AA	A	CC	C
1425513	AA	A	CC	C
1425514	AA	A	CC	C
1425515	AA	A	CC	C
1425516	AA	A	CC	C
1425517	AA	A	CC	C
1425518	AA	A	CC	C
1425519	AA	A	CC	C
[truncated: 140,418 more rows]
